# Supplementary material for: Profiling the Atopic Dermatitis Epidermal Transcriptome by Tape Stripping and BRB-seq
Source: Int J Mol Sci. 2022 May 30;23(11):6140. doi: 10.3390/ijms23116140 (PMC9181476; doi:10.3390/ijms23116140)
Supplement: Supplementary file 1 [file ijms-23-06140-s001.zip]

Archive with 1 entries (1 files):
- ijms-1673328-supplementary.xlsx
