# Supplementary material for: Profiling the Atopic Dermatitis Epidermal Transcriptome by Tape Stripping and BRB-seq
Source: Int J Mol Sci. 2022 May 30;23(11):6140. doi: 10.3390/ijms23116140 (PMC9181476; doi:10.3390/ijms23116140)
Supplement: Supplementary file 1 [file ijms-23-06140-s001.zip › ijms-1673328-supplementary.xlsx]

## Sheet: 1-subject metadata
subject	gender	visit	visit_quarter	age	bmi	smoker	drinks_per_week	prick_test_result	skin_type_fitzpatrick_scale	age_onset	other_atopic_disease	family_atopic_dermatitis	family_atopic_disease	education	animal	scorad	scorad_objective	scorad_extent	scorad_intensity	scorad_subjective_symptoms	scorad_erythema	scorad_oedema	scorad_oozing	scorad_excoriation	scorad_lichenification	scorad_dryness	scorad_pruritus_vas_0_10	scorad_sleep_loss_vas_0_10	easi_total_score	easi_headneck_redness	easi_headneck_thickness	easi_headneck_scratching	easi_headneck_lichenification	easi_headneck_area	easi_headneck_score	easi_trunk_redness	easi_trunk_thickness	easi_trunk_scratching	easi_trunk_lichenification	easi_trunk_area	easi_trunk_score	easi_upperlimbs_redness	easi_upperlimbs_thickness	easi_upperlimbs_scratching	easi_upperlimbs_lichenification	easi_upperlimbs_area	easi_upperlimbs_score	easi_lowerlimbs_redness	easi_lowerlimbs_thickness
AD_01	female	01	Q1	19.5	21.28	TRUE	15_	POS	2	2	FALSE	TRUE	TRUE	high_school	TRUE	17.6	14.6	3	4	3	1	0	0	1	1	1	3	0	1.5	1	1	0	1	1	0.3	0	0	0	0	0	0	1	1	0	1	2	1.2	0	0
AD_02	female	01	Q1	22.6	20.8	FALSE	1_7	NEG	2	<1	FALSE	TRUE	TRUE	high_school	FALSE	48	38	32.5	9	10	3	1	0	1	2	2	7	3	5.2	3	1	1	1	2	1.2	0	0	0	0	0	0	3	1	1	1	2	2.4	2	0
AD_03	female	01	Q2	41.1	25.26	FALSE	1_7	NEG	1	2	FALSE	TRUE	TRUE	short_higher_education	TRUE	57	51	45	12	6	3	2	1	2	1	3	3	3	21.6	3	2	2	1	6	4.8	3	2	2	1	3	7.2	3	2	2	1	6	9.2	0	0
AD_04	female	01	Q2	24	24.51	FALSE	0	POS	1	4	TRUE	FALSE	TRUE	long_higher_education	TRUE	67.6	59.6	35.5	15	8	3	3	1	2	3	3	6	2	22.3	3	3	1	2	3	2.7	3	2	1	2	6	7.2	3	2	1	2	6	9.6	2	2
AD_05	female	01	Q2	23.4	22.56	FALSE	1_7	NEG	2	<1	TRUE	FALSE	TRUE	high_school	FALSE	28.9	24.9	2	7	4	2	1	0	1	2	1	4	0	1.4	0	0	0	0	0	0	0	0	0	0	0	0	2	2	1	2	1	1.4	0	0
AD_06	female	01	Q2	22.6	24.81	FALSE	0	NEG	1	4	FALSE	FALSE	FALSE	high_school	TRUE	40.6	25.6	23	6	15	2	2	0	0	0	2	7	8	6.4	2	2	0	0	1	0.4	0	0	0	0	0	0	2	2	0	1	6	6	0	0
AD_07	female	01	Q2	24.1	20.07	FALSE	1_7	NEG	1	8	TRUE	TRUE	TRUE	meidium_higher_education	TRUE	14.1	11.1	3	3	3	1	0	0	0	1	1	3	0	0.8	0	0	0	0	0	0	1	0	0	1	1	0.6	1	0	0	0	1	0.2	0	0
AD_08	female	01	Q2	19.6	20.07	FALSE	1_7	NEG	1	<1	FALSE	TRUE	TRUE	primary_school	FALSE	32.7	25.7	23.5	6	7	3	1	0	0	1	1	5	2	9.7	1	1	0	1	3	0.9	2	1	0	1	2	2.4	3	1	1	1	2	2.4	2	1
AD_09	female	01	Q2	21.1	21.96	FALSE	7_14	POS	1	<1	TRUE	TRUE	TRUE	high_school	FALSE	19.6	14.6	3	4	5	1	1	0	0	1	1	5	0	0.9	1	1	0	1	1	0.3	0	0	0	0	0	0	1	1	0	1	1	0.6	0	0
AD_10	female	01	Q2	36.6	20.95	FALSE	1_7	POS	2	12	TRUE	FALSE	TRUE	long_higher_education	TRUE	14.1	11.1	3	3	3	1	0	0	0	1	1	2	1	0.6	1	0	0	1	1	0.2	0	0	0	0	0	0	1	0	0	1	1	0.4	0	0
AD_11	female	01	Q2	56.1	25.28	FALSE	1_7	POS	3	2	TRUE	TRUE	TRUE	short_higher_education	TRUE	61	46	37.5	11	15	2	1	1	2	3	2	8	7	8.6	0	0	0	0	0	0	2	1	1	2	1	1.8	2	3	2	3	2	4	1	2
AD_12	female	01	Q2	50.8	21.2	FALSE	1_7	POS	2	<1	TRUE	TRUE	TRUE	long_higher_education	FALSE	22.9	17.9	2	5	5	1	0	0	1	2	1	5	0	2	0	0	0	0	0	0	0	0	0	0	0	0	1	0	0	1	1	0.4	2	0
AD_13	female	01	Q3	25.4	30.32	FALSE	1_7	POS	2	5	TRUE	FALSE	TRUE	meidium_higher_education	TRUE	55.7	42.7	56	9	13	2	1	0	2	2	2	7	6	9.6	0	0	0	0	0	0	0	0	0	0	0	0	2	2	2	2	2	3.2	2	2
AD_14	female	01	Q3	39.8	19.53	FALSE	1_7	NEG	2	<1	TRUE	TRUE	TRUE	long_higher_education	FALSE	45.2	30.2	11	8	15	2	1	0	2	2	1	9	6	1.5	1	0	0	0	1	0.1	0	0	0	0	0	0	2	2	1	2	1	1.4	0	0
AD_15	female	01	Q2	60	24.22	FALSE	1_7	POS	2	2	TRUE	TRUE	TRUE	meidium_higher_education	TRUE	36.3	32.3	4	9	4	2	0	1	1	3	2	4	0	1.3	1	0	0	0	1	0.1	0	0	0	0	0	0	1	2	1	2	1	1.2	0	0
AD_16	male	01	Q3	29.4	23.75	FALSE	1_7	POS	2	4	TRUE	FALSE	FALSE	long_higher_education	FALSE	12.5	11.5	5	3	1	2	0	0	0	0	1	1	0	1	1	0	0	0	1	0.1	1	0	0	0	1	0.3	2	0	0	1	1	0.6	0	0
AD_17	female	01	Q3	33.3	24.17	FALSE	1_7	NEG	2	<1	FALSE	TRUE	FALSE	meidium_higher_education	TRUE	18.7	12.7	11	3	6	1	0	0	0	1	1	6	0	2.4	1	0	1	0	1	0.2	1	0	1	0	1	0.6	1	1	1	1	1	0.8	1	0
AD_18	female	01	Q3	20.1	28.37	FALSE	1_7	POS	2	<1	TRUE	TRUE	TRUE	high_school	TRUE	22.7	17.7	1	5	5	2	1	0	0	1	1	5	0	0.8	0	0	0	0	0	0	0	0	0	0	0	0	2	1	0	1	1	0.8	0	0
AD_19	female	01	Q4	37.4	22.74	TRUE	1_7	NEG	2	17	FALSE	TRUE	FALSE	high_school	TRUE	42.4	35.4	2	10	7	3	1	1	1	2	2	7	0	1.2	0	0	0	0	0	0	0	0	0	0	0	0	3	1	0	2	1	1.2	0	0
AD_20	female	01	Q3	24.4	41.55	TRUE	1_7	NEG	2	10	FALSE	FALSE	TRUE	high_school	TRUE	47.4	28.4	2	8	19	2	1	1	0	2	2	9	10	1	0	0	0	0	0	0	0	0	0	0	0	0	2	1	0	2	1	1	0	0
AD_22	male	01	Q3	35.5	22.14	FALSE	1_7	POS	2	<1	TRUE	TRUE	TRUE	long_higher_education	TRUE	32	30	10	8	2	2	1	1	2	1	1	2	0	4.6	1	1	0	0	1	0.2	0	0	0	0	0	0	2	2	2	2	1	1.6	2	1
AD_23	female	01	Q3	35.9	20.98	FALSE	1_7	POS	2	1	TRUE	TRUE	FALSE	meidium_higher_education	TRUE	12.8	7.8	4	2	5	1	0	0	0	0	1	5	0	0.2	0	0	0	0	0	0	0	0	0	0	0	0	1	0	0	0	1	0.2	0	0
AD_24	female	01	Q4	39.4	18.36	FALSE	0	NEG	2	2	FALSE	FALSE	TRUE	meidium_higher_education	TRUE	19.2	16.2	11	4	3	2	0	0	0	1	1	3	0	0.5	0	0	0	0	0	0	1	0	0	0	1	0.3	1	0	0	0	1	0.2	0	0
AD_25	male	01	Q4	44.4	27.42	FALSE	0	NEG	4	10	TRUE	FALSE	TRUE	long_higher_education	FALSE	45	30	10	8	15	2	0	1	2	1	2	8	7	4.2	0	0	0	0	0	0	2	0	2	0	1	1.2	2	0	2	1	1	1	2	0
AD_26	male	01	Q4	30.4	29.41	FALSE	1_7	POS	2	12	FALSE	FALSE	FALSE	high_school	TRUE	10.8	7.8	4	2	3	1	0	0	0	0	1	3	0	0.7	1	0	0	0	1	0.1	0	0	0	0	0	0	1	0	0	0	1	0.2	1	0
AD_27	female	01	Q4	32.1	21.28	FALSE	0	NEG	2	2	TRUE	FALSE	TRUE	meidium_higher_education	TRUE		14.4	2	4		1	0	0	1	1	1	Missing	Missing	0.6	0	0	0	0	0	0	0	0	0	0	0	0	1	0	1	1	1	0.6	0	0
AD_28	female	01	Q4	22.3	15.54	FALSE	0	NEG	2	2	TRUE	TRUE	TRUE	high_school	TRUE	35.4	21.4	2	6	14	2	0	0	0	3	1	9	5	1.6	0	0	0	0	0	0	0	0	0	0	0	0	2	2	1	3	1	1.6	0	0
AD_29	male	01	Q4	18.1	25.48	FALSE	7_14	POS	3	4	TRUE	TRUE	TRUE	primary_school	TRUE	49.8	38.8	19	10	11	3	1	1	2	1	3	8	3	6.4	3	2	2	1	2	1.6	2	1	1	0	1	1.2	2	1	2	1	1	1.2	2	1
AD_30	female	01	Q1	26.5	17.56	FALSE	1_7	NEG	2	2	FALSE	TRUE	TRUE	long_higher_education	TRUE	27	23	10	6	4	2	0	0	0	2	2	4	0	1.9	2	0	0	0	1	0.2	2	0	0	1	1	0.9	2	1	0	1	1	0.8	0	0
CO_31	female	01	Q1	21.8	20.42	FALSE	1_7	Missing (uvist om udført)	2		FALSE	FALSE	FALSE	long_higher_education	TRUE
CO_32	female	01	Q1	52.2	32.88	FALSE	0	POS	2		FALSE	FALSE	FALSE	high_school	TRUE
CO_33	female	01	Q1	26.9	21.74	FALSE	1_7	NEG	2		TRUE	FALSE	TRUE	long_higher_education	TRUE
CO_34	female	01	Q2	25	20.19	FALSE	1_7	NEG	1		FALSE	FALSE	TRUE	high_school	TRUE
CO_35	female	01	Q2	22.2	21.09	FALSE	1_7	NEG	1		TRUE	TRUE	TRUE	high_school	TRUE
CO_36	female	01	Q2	29.2	25.61	FALSE	1_7	NEG	2		FALSE	FALSE	FALSE	meidium_higher_education	TRUE
CO_37	female	01	Q2	26.1	22.15	FALSE	7_14	NEG	1		FALSE	FALSE	FALSE	meidium_higher_education	TRUE
CO_38	female	01	Q2	18.4	19.28	TRUE	7_14	NEG	1		FALSE	TRUE	FALSE	primary_school	FALSE
CO_39	female	01	Q2	24.8	21.2	FALSE	1_7	NEG	2		FALSE	FALSE	TRUE	high_school	TRUE
CO_40	male	01	Q2	27.7	24.48	FALSE	15_	POS	2		TRUE	FALSE	TRUE	high_school	TRUE
CO_41	female	01	Q2	26.3	24.22	FALSE	1_7	NEG	3		FALSE	FALSE	TRUE	meidium_higher_education	TRUE
CO_42	female	01	Q2	26.3	23.3	FALSE	1_7	NEG	1		FALSE	FALSE	TRUE	meidium_higher_education	TRUE
CO_43	female	01	Q3	60.9	26.2	FALSE	1_7	NEG	2		FALSE	FALSE	FALSE	long_higher_education	TRUE
CO_44	female	01	Q3	34.3	21.96	FALSE	0	NEG	2		FALSE	FALSE	TRUE	meidium_higher_education	TRUE
CO_45	female	01	Q3	35.5	24.41	FALSE	1_7	NEG	2		FALSE	TRUE	FALSE	meidium_higher_education	TRUE
CO_46	female	01	Q3	28.8	16.3	FALSE	1_7	NEG	1		FALSE	FALSE	TRUE	high_school	TRUE
CO_47	female	01	Q3	23.5	20.61	FALSE	1_7	POS	2		FALSE	FALSE	FALSE	high_school	TRUE
CO_48	female	01	Q3	18.5	22.05	FALSE	1_7	NEG	1		TRUE	FALSE	FALSE	high_school	TRUE
CO_49	female	01	Q3	32.4	22.41	FALSE	1_7	NEG	2		FALSE	TRUE	TRUE	meidium_higher_education	TRUE
CO_50	male	01	Q3	39.1	28.12	FALSE	1_7	POS	2		FALSE	TRUE	FALSE	long_higher_education	FALSE
CO_51	female	01	Q4	38.9	33.22	FALSE	1_7	NEG	2		FALSE	FALSE	FALSE	short_higher_education	TRUE
CO_52	female	01	Q4	46.6	23.65	FALSE	0	NEG	3		FALSE	FALSE	TRUE	meidium_higher_education	TRUE
CO_53	male	01	Q4	63.5	21.6	FALSE	1_7	POS	3		TRUE	FALSE	FALSE	short_higher_education	TRUE
CO_54	female	01	Q4	32.7	20.06	FALSE	1_7	NEG	2		FALSE	FALSE	TRUE	meidium_higher_education	TRUE
CO_55	male	01	Q4	23.7	22.81	FALSE	15_	NEG	2		FALSE	FALSE	TRUE	meidium_higher_education	FALSE
CO_56	male	01	Q4	64.4	18.29	FALSE	7_14	NEG	2		FALSE	FALSE	FALSE	long_higher_education	TRUE
CO_57	male	01	Q4	19.8	26.54	FALSE	15_	NEG	1		FALSE	FALSE	FALSE	primary_school	TRUE
CO_58	male	01	Q4	37.5	22.07	FALSE	1_7	NEG	3		-	FALSE	TRUE	long_higher_education	TRUE
CO_59	male	01	Q4	18.8	17.54	TRUE	0	NEG	2		TRUE	FALSE	FALSE	primary_school	TRUE
CO_60	male	01	Q4	19	28.75	TRUE	0	NEG	2		TRUE	FALSE	FALSE	primary_school	TRUE
[truncated: 4 more columns]

## Sheet: 2-sample metadata
sample_name	visit	group	subject_id	skin_type	gender	scorad	scorad_objective	easi_total_score	date_visit	visit_quarter	biopsy_area	counts_sum	qc_hair_1percent	qc_MT_ratio15	qc_EDC_5percent	qc_EDC_count100	qc_sensitivity_200	qc_0_4	qc_sequencing_depth	decision
01_AD_01_LS	1	AD	AD_01	LS	female	17.6	14.6	1.5	2018-03-16	Q1	arm	55878	FALSE	TRUE	FALSE	TRUE	TRUE	3	high	passed QC
01_AD_01_NL	1	AD	AD_01	NL	female	17.6	14.6	1.5	2018-03-16	Q1	arm	5811	FALSE	TRUE	FALSE	TRUE	TRUE	3	low	passed QC
01_AD_02_LS	1	AD	AD_02	LS	female	48	38	5.2	2018-03-21	Q1	arm	4022	FALSE	TRUE	TRUE	TRUE	FALSE	3	low	passed QC
01_AD_02_NL	1	AD	AD_02	NL	female	48	38	5.2	2018-03-21	Q1	arm	2140	TRUE	TRUE	FALSE	FALSE	FALSE	1	low	excluded
01_AD_03_LS	1	AD	AD_03	LS	female	57	51	21.6	2018-04-10	Q2	arm	2085	TRUE	TRUE	TRUE	TRUE	FALSE	3	low	passed QC
01_AD_03_NL	1	AD	AD_03	NL	female	57	51	21.6	2018-04-10	Q2	arm	8046	TRUE	TRUE	FALSE	FALSE	FALSE	1	low	excluded
01_AD_04_LS	1	AD	AD_04	LS	female	67.6	59.6	22.3	2018-04-10	Q2	arm	491	FALSE	TRUE	TRUE	TRUE	FALSE	3	low	passed QC
01_AD_04_NL	1	AD	AD_04	NL	female	67.6	59.6	22.3	2018-04-10	Q2	arm	36757	FALSE	TRUE	FALSE	TRUE	TRUE	3	high	passed QC
01_AD_05_LS	1	AD	AD_05	LS	female	28.9	24.9	1.4	2018-04-10	Q2	hand	1849	FALSE	TRUE	TRUE	TRUE	FALSE	3	low	passed QC
01_AD_05_NL	1	AD	AD_05	NL	female	28.9	24.9	1.4	2018-04-10	Q2	arm	984	FALSE	TRUE	TRUE	TRUE	FALSE	3	low	passed QC
01_AD_06_LS	1	AD	AD_06	LS	female	40.6	25.6	6.4	2018-04-11	Q2	arm	66996	FALSE	TRUE	TRUE	TRUE	TRUE	4	high	passed QC
01_AD_06_NL	1	AD	AD_06	NL	female	40.6	25.6	6.4	2018-04-11	Q2	arm	4620	FALSE	FALSE	FALSE	TRUE	FALSE	1	low	excluded
01_AD_07_LS	1	AD	AD_07	LS	female	14.1	11.1	0.8	2018-04-12	Q2	arm	22339	FALSE	TRUE	FALSE	TRUE	TRUE	3	low	passed QC
01_AD_07_NL	1	AD	AD_07	NL	female	14.1	11.1	0.8	2018-04-12	Q2	arm	1314	FALSE	TRUE	TRUE	FALSE	FALSE	2	low	excluded
01_AD_08_LS	1	AD	AD_08	LS	female	32.7	25.7	9.7	2018-04-12	Q2	arm	1635897	FALSE	TRUE	FALSE	TRUE	TRUE	3	high	passed QC
01_AD_08_NL	1	AD	AD_08	NL	female	32.7	25.7	9.7	2018-04-12	Q2	arm	888	FALSE	TRUE	FALSE	FALSE	FALSE	1	low	excluded
01_AD_10_LS	1	AD	AD_10	LS	female	14.1	11.1	0.6	2018-06-14	Q2	wrist	223620	FALSE	TRUE	FALSE	TRUE	TRUE	3	high	passed QC
01_AD_10_NL	1	AD	AD_10	NL	female	14.1	11.1	0.6	2018-06-14	Q2	wrist	34486	FALSE	TRUE	TRUE	TRUE	TRUE	4	high	passed QC
01_AD_11_LS	1	AD	AD_11	LS	female	61	46	8.6	2018-06-14	Q2	arm	703645	FALSE	TRUE	FALSE	TRUE	TRUE	3	high	passed QC
01_AD_11_NL	1	AD	AD_11	NL	female	61	46	8.6	2018-06-14	Q2	arm	8566	FALSE	FALSE	TRUE	TRUE	TRUE	3	low	passed QC
01_AD_12_LS	1	AD	AD_12	LS	female	22.9	17.9	2	2018-06-18	Q2	feet	557	FALSE	TRUE	TRUE	FALSE	FALSE	2	low	excluded
01_AD_12_NL	1	AD	AD_12	NL	female	22.9	17.9	2	2018-06-18	Q2	feet	2391	FALSE	TRUE	FALSE	FALSE	FALSE	1	low	excluded
01_AD_13_LS	1	AD	AD_13	LS	female	55.7	42.7	9.6	2018-07-04	Q3	arm	161010	FALSE	FALSE	TRUE	TRUE	TRUE	3	high	passed QC
01_AD_13_NL	1	AD	AD_13	NL	female	55.7	42.7	9.6	2018-07-04	Q3	arm	9471	TRUE	TRUE	FALSE	TRUE	TRUE	3	low	passed QC
01_AD_14_LS	1	AD	AD_14	LS	female	45.2	30.2	1.5	2018-07-03	Q3	arm	116948	FALSE	TRUE	FALSE	TRUE	TRUE	3	high	passed QC
01_AD_14_NL	1	AD	AD_14	NL	female	45.2	30.2	1.5	2018-07-03	Q3	arm	3698	FALSE	TRUE	FALSE	FALSE	FALSE	1	low	excluded
01_AD_15_LS	1	AD	AD_15	LS	female	36.3	32.3	1.3	2018-06-26	Q2	wrist	5007	TRUE	TRUE	FALSE	FALSE	FALSE	1	low	excluded
01_AD_15_NL	1	AD	AD_15	NL	female	36.3	32.3	1.3	2018-06-26	Q2	wrist	555	FALSE	TRUE	FALSE	FALSE	FALSE	1	low	excluded
01_AD_17_LS	1	AD	AD_17	LS	female	18.7	12.7	2.4	2018-09-06	Q3	back_of_knee	20363	FALSE	TRUE	TRUE	TRUE	TRUE	4	low	passed QC
01_AD_17_NL	1	AD	AD_17	NL	female	18.7	12.7	2.4	2018-09-06	Q3	back_of_knee	19854	FALSE	TRUE	FALSE	TRUE	TRUE	3	low	passed QC
01_AD_18_LS	1	AD	AD_18	LS	female	22.7	17.7	0.8	2018-09-13	Q3	wrist	2186	FALSE	TRUE	FALSE	FALSE	FALSE	1	low	excluded
01_AD_18_NL	1	AD	AD_18	NL	female	22.7	17.7	0.8	2018-09-13	Q3	wrist	15270	FALSE	TRUE	TRUE	TRUE	TRUE	4	low	passed QC
01_AD_19_LS	1	AD	AD_19	LS	female	42.4	35.4	1.2	2018-10-17	Q4	hand	2181	TRUE	TRUE	TRUE	TRUE	FALSE	3	low	passed QC
01_AD_19_NL	1	AD	AD_19	NL	female	42.4	35.4	1.2	2018-10-17	Q4	arm	1244593	FALSE	TRUE	TRUE	TRUE	TRUE	4	high	passed QC
01_AD_20_LS	1	AD	AD_20	LS	female	47.4	28.4	1	2018-09-17	Q3	hand	6736	FALSE	TRUE	FALSE	TRUE	FALSE	2	low	excluded
01_AD_20_NL	1	AD	AD_20	NL	female	47.4	28.4	1	2018-09-17	Q3	hand	563040	FALSE	TRUE	FALSE	TRUE	TRUE	3	high	passed QC
01_AD_21_LS	1	AD	AD_21	LS	male	7.6	7.6	0.5	2018-09-18	Q3	arm	211	FALSE	TRUE	TRUE	FALSE	FALSE	2	low	excluded
01_AD_21_NL	1	AD	AD_21	NL	male	7.6	7.6	0.5	2018-09-18	Q3	arm	1493021	FALSE	TRUE	TRUE	TRUE	TRUE	4	high	passed QC
01_AD_22_LS	1	AD	AD_22	LS	male	32	30	4.6	2018-09-27	Q3	back_of_knee	150276	FALSE	TRUE	TRUE	TRUE	TRUE	4	high	passed QC
01_AD_22_NL	1	AD	AD_22	NL	male	32	30	4.6	2018-09-27	Q3	back_of_knee	1978	FALSE	TRUE	TRUE	TRUE	FALSE	3	low	passed QC
01_AD_23_LS	1	AD	AD_23	LS	female	12.8	7.8	0.2	2018-09-28	Q3	arm	881	FALSE	TRUE	FALSE	FALSE	FALSE	1	low	excluded
01_AD_23_NL	1	AD	AD_23	NL	female	12.8	7.8	0.2	2018-09-28	Q3	arm	428	FALSE	TRUE	FALSE	FALSE	FALSE	1	low	excluded
01_AD_24_LS	1	AD	AD_24	LS	female	19.2	16.2	0.5	2018-10-01	Q4	arm	1618	TRUE	TRUE	FALSE	FALSE	FALSE	1	low	excluded
01_AD_24_NL	1	AD	AD_24	NL	female	19.2	16.2	0.5	2018-10-01	Q4	arm	12116	TRUE	TRUE	FALSE	FALSE	TRUE	2	low	excluded
01_AD_25_LS	1	AD	AD_25	LS	male	45	30	4.2	2018-10-04	Q4	arm	81019	FALSE	TRUE	FALSE	TRUE	TRUE	3	high	passed QC
01_AD_25_NL	1	AD	AD_25	NL	male	45	30	4.2	2018-10-04	Q4	arm	1923	FALSE	TRUE	TRUE	TRUE	FALSE	3	low	passed QC
01_AD_26_LS	1	AD	AD_26	LS	male	10.8	7.8	0.7	2018-10-04	Q4	arm	14396	FALSE	FALSE	TRUE	TRUE	TRUE	3	low	passed QC
01_AD_26_NL	1	AD	AD_26	NL	male	10.8	7.8	0.7	2018-10-04	Q4	arm	18737	FALSE	TRUE	TRUE	TRUE	TRUE	4	low	passed QC
01_AD_27_LS	1	AD	AD_27	LS	female	14.4	14.4	0.6	2018-10-04	Q4	arm	30036	FALSE	TRUE	FALSE	TRUE	TRUE	3	high	passed QC
01_AD_27_NL	1	AD	AD_27	NL	female	14.4	14.4	0.6	2018-10-04	Q4	arm	1743063	TRUE	TRUE	TRUE	TRUE	TRUE	4	high	passed QC
01_AD_28_LS	1	AD	AD_28	LS	female	35.4	21.4	1.6	2018-11-13	Q4	hand	8956	FALSE	TRUE	FALSE	FALSE	FALSE	1	low	excluded
01_AD_28_NL	1	AD	AD_28	NL	female	35.4	21.4	1.6	2018-11-13	Q4	arm	3520	FALSE	TRUE	FALSE	FALSE	FALSE	1	low	excluded
01_AD_29_LS	1	AD	AD_29	LS	male	49.8	38.8	6.4	2018-11-16	Q4	arm	315612	FALSE	TRUE	FALSE	TRUE	TRUE	3	high	passed QC
01_AD_29_NL	1	AD	AD_29	NL	male	49.8	38.8	6.4	2018-11-16	Q4	arm	1553	TRUE	TRUE	FALSE	FALSE	FALSE	1	low	excluded
01_AD_30_LS	1	AD	AD_30	LS	female	27	23	1.9	2019-01-23	Q1	arm	2303597	FALSE	TRUE	TRUE	TRUE	TRUE	4	high	passed QC
01_AD_30_NL	1	AD	AD_30	NL	female	27	23	1.9	2019-01-23	Q1	arm	67594	TRUE	TRUE	FALSE	TRUE	TRUE	3	high	passed QC
01_CO_31_HC	1	CO	CO_31	HC	female	NA	NA	NA	2018-02-07	Q1	elbow	1899	FALSE	FALSE	TRUE	TRUE	FALSE	2	low	excluded
01_CO_32_HC	1	CO	CO_32	HC	female	NA	NA	NA	2018-02-28	Q1	elbow	3015	FALSE	TRUE	TRUE	TRUE	FALSE	3	low	passed QC
01_CO_33_HC	1	CO	CO_33	HC	female	NA	NA	NA	2018-03-12	Q1	elbow	1233	FALSE	TRUE	TRUE	TRUE	FALSE	3	low	passed QC
01_CO_36_HC	1	CO	CO_36	HC	female	NA	NA	NA	2018-05-08	Q2	arm	36515	TRUE	TRUE	FALSE	FALSE	TRUE	2	high	excluded
01_CO_41_HC	1	CO	CO_41	HC	female	NA	NA	NA	2018-06-28	Q2	arm	1612	TRUE	TRUE	TRUE	FALSE	FALSE	2	low	excluded
01_CO_42_HC	1	CO	CO_42	HC	female	NA	NA	NA	2018-06-28	Q2	arm	2056	FALSE	TRUE	FALSE	FALSE	FALSE	1	low	excluded
01_CO_43_HC	1	CO	CO_43	HC	female	NA	NA	NA	2018-07-02	Q3	arm	3100153	TRUE	TRUE	FALSE	TRUE	TRUE	3	high	passed QC
01_CO_44_HC	1	CO	CO_44	HC	female	NA	NA	NA	2018-07-05	Q3	arm	5951	TRUE	TRUE	FALSE	TRUE	FALSE	2	low	excluded
01_CO_45_HC	1	CO	CO_45	HC	female	NA	NA	NA	2018-07-09	Q3	arm	2511	FALSE	TRUE	TRUE	TRUE	FALSE	3	low	passed QC
01_CO_46_HC	1	CO	CO_46	HC	female	NA	NA	NA	2018-07-12	Q3	arm	475	FALSE	TRUE	TRUE	FALSE	FALSE	2	low	excluded
01_CO_47_HC	1	CO	CO_47	HC	female	NA	NA	NA	2018-09-18	Q3	arm	51687	FALSE	TRUE	FALSE	TRUE	TRUE	3	high	passed QC
01_CO_48_HC	1	CO	CO_48	HC	female	NA	NA	NA	2018-09-19	Q3	arm	2036	FALSE	TRUE	TRUE	TRUE	FALSE	3	low	passed QC
01_CO_49_HC	1	CO	CO_49	HC	female	NA	NA	NA	2018-09-27	Q3	arm	24712	FALSE	TRUE	TRUE	TRUE	TRUE	4	low	passed QC
01_CO_50_HC	1	CO	CO_50	HC	male	NA	NA	NA	2018-09-27	Q3	arm	7252	TRUE	TRUE	FALSE	TRUE	FALSE	2	low	excluded
01_CO_51_HC	1	CO	CO_51	HC	female	NA	NA	NA	2018-10-04	Q4	arm	301	FALSE	TRUE	FALSE	FALSE	FALSE	1	low	excluded
01_CO_52_HC	1	CO	CO_52	HC	female	NA	NA	NA	2018-10-08	Q4	arm	14150	FALSE	TRUE	TRUE	TRUE	TRUE	4	low	passed QC
01_CO_53_HC	1	CO	CO_53	HC	male	NA	NA	NA	2018-10-18	Q4	arm	2788	FALSE	TRUE	TRUE	TRUE	FALSE	3	low	passed QC
01_CO_54_HC	1	CO	CO_54	HC	female	NA	NA	NA	2018-10-18	Q4	arm	18465	FALSE	TRUE	FALSE	TRUE	TRUE	3	low	passed QC
01_CO_55_HC	1	CO	CO_55	HC	male	NA	NA	NA	2018-10-01	Q4	arm	6155	FALSE	TRUE	FALSE	TRUE	FALSE	2	low	excluded
01_CO_56_HC	1	CO	CO_56	HC	male	NA	NA	NA	2018-10-31	Q4	arm	78629	FALSE	TRUE	FALSE	TRUE	TRUE	3	high	passed QC
01_CO_57_HC	1	CO	CO_57	HC	male	NA	NA	NA	2018-10-19	Q4	arm	1678	FALSE	TRUE	FALSE	FALSE	FALSE	1	low	excluded
01_CO_58_HC	1	CO	CO_58	HC	male	NA	NA	NA	2018-10-31	Q4	arm	989	FALSE	FALSE	FALSE	FALSE	FALSE	0	low	excluded
01_CO_59_HC	1	CO	CO_59	HC	male	NA	NA	NA	2018-10-23	Q4	arm	846	FALSE	TRUE	FALSE	FALSE	FALSE	1	low	excluded
01_CO_60_HC	1	CO	CO_60	HC	male	NA	NA	NA	2018-10-23	Q4	arm	972761	FALSE	TRUE	FALSE	TRUE	TRUE	3	high	passed QC
02_AD_02_LS	2	AD	AD_02	LS	female	15.5	12.5	1.2	2018-06-25	Q2	arm	5791	FALSE	TRUE	TRUE	TRUE	TRUE	4	low	passed QC
02_AD_02_NL	2	AD	AD_02	NL	female	15.5	12.5	1.2	2018-06-25	Q2	arm	46081	TRUE	TRUE	FALSE	TRUE	TRUE	3	high	passed QC
02_AD_06_LS	2	AD	AD_06	LS	female	29.1	19.1	2.4	2018-07-17	Q3	arm	1666840	FALSE	TRUE	TRUE	TRUE	TRUE	4	high	passed QC
02_AD_06_NL	2	AD	AD_06	NL	female	29.1	19.1	2.4	2018-07-17	Q3	arm	1764	FALSE	FALSE	FALSE	FALSE	FALSE	0	low	excluded
02_AD_09_LS	2	AD	AD_09	LS	female	7.4	7.4	0	2018-07-19	Q3	arm	27297	FALSE	TRUE	FALSE	TRUE	TRUE	3	low	passed QC
02_AD_09_NL	2	AD	AD_09	NL	female	7.4	7.4	0	2018-07-19	Q3	arm	1246	FALSE	TRUE	TRUE	FALSE	FALSE	2	low	excluded
02_AD_11_LS	2	AD	AD_11	LS	female	78.9	63.9	37.2	2018-10-02	Q4	arm	104408	TRUE	TRUE	FALSE	TRUE	TRUE	3	high	passed QC
02_AD_12_LS	2	AD	AD_12	LS	female	11.3	11.3	1	2018-09-17	Q3	leg	3161	FALSE	TRUE	TRUE	TRUE	FALSE	3	low	passed QC
02_AD_12_NL	2	AD	AD_12	NL	female	11.3	11.3	1	2018-09-17	Q3	arm	27656	FALSE	FALSE	TRUE	TRUE	TRUE	3	low	passed QC
02_AD_13_LS	2	AD	AD_13	LS	female	24.6	21.6	2.6	2018-10-18	Q4	arm	31568	TRUE	TRUE	FALSE	TRUE	TRUE	3	high	passed QC
02_AD_13_NL	2	AD	AD_13	NL	female	24.6	21.6	2.6	2018-10-18	Q4	arm	2712	FALSE	TRUE	TRUE	TRUE	FALSE	3	low	passed QC
02_AD_14_LS	2	AD	AD_14	LS	female	53.7	39.7	3	2018-10-09	Q4	hand	1688623	FALSE	TRUE	FALSE	TRUE	TRUE	3	high	passed QC
02_AD_14_NL	2	AD	AD_14	NL	female	53.7	39.7	3	2018-10-09	Q4	arm	91914	FALSE	FALSE	FALSE	TRUE	TRUE	2	high	excluded
02_AD_15_LS	2	AD	AD_15	LS	female	21.4	21.4	0	2018-09-24	Q3	hand	2904	FALSE	TRUE	FALSE	FALSE	FALSE	1	low	excluded
02_AD_15_NL	2	AD	AD_15	NL	female	21.4	21.4	0	2018-09-24	Q3	hand	1205827	FALSE	TRUE	FALSE	TRUE	TRUE	3	high	passed QC
02_AD_16_LS	2	AD	AD_16	LS	male	12.5	11.5	0.5	2018-10-08	Q4	arm	4068391	FALSE	TRUE	TRUE	TRUE	TRUE	4	high	passed QC
02_AD_16_NL	2	AD	AD_16	NL	male	12.5	11.5	0.5	2018-10-08	Q4	arm	29645	TRUE	TRUE	TRUE	TRUE	TRUE	4	low	passed QC
02_AD_17_LS	2	AD	AD_17	LS	female	30.4	23.4	4	2018-12-17	Q4	arm	531106	FALSE	FALSE	TRUE	TRUE	TRUE	3	high	passed QC
02_AD_17_NL	2	AD	AD_17	NL	female	30.4	23.4	4	2018-12-17	Q4	arm	7019	TRUE	TRUE	TRUE	TRUE	FALSE	3	low	passed QC
02_AD_22_LS	2	AD	AD_22	LS	male	21.8	21.8	1	2018-12-17	Q4	leg	160608	FALSE	TRUE	FALSE	TRUE	TRUE	3	high	passed QC
02_AD_22_NL	2	AD	AD_22	NL	male	21.8	21.8	1	2018-12-17	Q4	leg	674596	TRUE	TRUE	FALSE	TRUE	TRUE	3	high	passed QC
02_AD_23_LS	2	AD	AD_23	LS	female	23.5	18.5	0.7	2019-01-11	Q1	arm	107341	FALSE	TRUE	FALSE	TRUE	TRUE	3	high	passed QC
02_AD_23_NL	2	AD	AD_23	NL	female	23.5	18.5	0.7	2019-01-11	Q1	arm	953704	TRUE	TRUE	FALSE	TRUE	TRUE	3	high	passed QC
02_AD_25_LS	2	AD	AD_25	LS	male	47.2	31.2	4.5	2019-01-23	Q1	arm	46226	FALSE	TRUE	FALSE	FALSE	TRUE	2	high	excluded
02_AD_25_NL	2	AD	AD_25	NL	male	47.2	31.2	4.5	2019-01-23	Q1	arm	308106	FALSE	TRUE	TRUE	TRUE	TRUE	4	high	passed QC
02_CO_41_HC	2	CO	CO_41	HC	female	NA	NA	NA	2018-09-26	Q3	arm	5365	FALSE	TRUE	FALSE	FALSE	FALSE	1	low	excluded
02_CO_42_HC	2	CO	CO_42	HC	female	NA	NA	NA	2018-09-26	Q3	arm	808353	FALSE	TRUE	TRUE	TRUE	TRUE	4	high	passed QC
02_CO_43_HC	2	CO	CO_43	HC	female	NA	NA	NA	2018-09-20	Q3	arm	805	FALSE	TRUE	FALSE	FALSE	FALSE	1	low	excluded
02_CO_45_HC	2	CO	CO_45	HC	female	NA	NA	NA	2018-10-10	Q4	arm	216485	FALSE	FALSE	TRUE	TRUE	TRUE	3	high	passed QC
02_CO_46_HC	2	CO	CO_46	HC	female	NA	NA	NA	2018-10-09	Q4	arm	28138	FALSE	TRUE	TRUE	TRUE	TRUE	4	low	passed QC
02_CO_48_HC	2	CO	CO_48	HC	female	NA	NA	NA	2018-12-12	Q4	arm	998	FALSE	TRUE	FALSE	FALSE	FALSE	1	low	excluded
02_CO_52_HC	2	CO	CO_52	HC	female	NA	NA	NA	2019-01-21	Q1	arm	9452	TRUE	TRUE	FALSE	FALSE	FALSE	1	low	excluded
02_CO_54_HC	2	CO	CO_54	HC	female	NA	NA	NA	2019-01-09	Q1	arm	2870	TRUE	TRUE	FALSE	FALSE	FALSE	1	low	excluded
02_CO_56_HC	2	CO	CO_56	HC	male	NA	NA	NA	2019-01-21	Q1	arm	218	FALSE	TRUE	FALSE	FALSE	FALSE	1	low	excluded
03_AD_02_LS	3	AD	AD_02	LS	female	23.4	16.4	2.4	2018-09-25	Q3	arm	554408	FALSE	TRUE	TRUE	TRUE	TRUE	4	high	passed QC
03_AD_02_NL	3	AD	AD_02	NL	female	23.4	16.4	2.4	2018-09-25	Q3	arm	6715	FALSE	TRUE	TRUE	TRUE	FALSE	3	low	passed QC
03_AD_06_LS	3	AD	AD_06	LS	female	17.3	12.3	1.2	2018-10-08	Q4	arm	19555	TRUE	TRUE	FALSE	TRUE	TRUE	3	low	passed QC
03_AD_06_NL	3	AD	AD_06	NL	female	17.3	12.3	1.2	2018-10-08	Q4	arm	78991	FALSE	TRUE	TRUE	TRUE	TRUE	4	high	passed QC
03_AD_12_LS	3	AD	AD_12	LS	female	12.8	7.8	0.6	2019-01-17	Q1	leg	1187	FALSE	TRUE	TRUE	FALSE	FALSE	2	low	excluded
03_AD_12_NL	3	AD	AD_12	NL	female	12.8	7.8	0.6	2019-01-17	Q1	arm	2746	FALSE	TRUE	FALSE	FALSE	FALSE	1	low	excluded
03_AD_13_LS	3	AD	AD_13	LS	female	44.6	30.6	1.2	2019-01-21	Q1	arm	7002	TRUE	TRUE	TRUE	TRUE	TRUE	4	low	passed QC
03_AD_13_NL	3	AD	AD_13	NL	female	44.6	30.6	1.2	2019-01-21	Q1	arm	3543	TRUE	TRUE	TRUE	TRUE	FALSE	3	low	passed QC
03_AD_15_LS	3	AD	AD_15	LS	female	26.9	24.9	0.8	2019-01-08	Q1	arm	3497	FALSE	TRUE	TRUE	TRUE	FALSE	3	low	passed QC
03_AD_15_NL	3	AD	AD_15	NL	female	26.9	24.9	0.8	2019-01-08	Q1	arm	508	FALSE	TRUE	FALSE	FALSE	FALSE	1	low	excluded
03_AD_16_LS	3	AD	AD_16	LS	male	9	8	0.5	2019-01-30	Q1	arm	6327	TRUE	TRUE	TRUE	TRUE	FALSE	3	low	passed QC
03_AD_16_NL	3	AD	AD_16	NL	male	9	8	0.5	2019-01-30	Q1	arm	55442	FALSE	TRUE	FALSE	TRUE	TRUE	3	high	passed QC
03_AD_22_LS	3	AD	AD_22	LS	male	23.2	22.2	1.8	2019-01-21	Q1	leg	4336	TRUE	TRUE	TRUE	TRUE	FALSE	3	low	passed QC
03_AD_22_NL	3	AD	AD_22	NL	male	23.2	22.2	1.8	2019-01-21	Q1	leg	639	FALSE	TRUE	FALSE	FALSE	FALSE	1	low	excluded
03_AD_23_LS	3	AD	AD_23	LS	female	12.9	10.9	0.4	2019-04-12	Q2	arm	19806	FALSE	TRUE	TRUE	TRUE	TRUE	4	low	passed QC
03_AD_23_NL	3	AD	AD_23	NL	female	12.9	10.9	0.4	2019-04-12	Q2	arm	1958	FALSE	TRUE	FALSE	FALSE	FALSE	1	low	excluded
03_AD_25_LS	3	AD	AD_25	LS	male	20.6	15.6	3	2019-04-10	Q2	arm	73603	TRUE	TRUE	FALSE	TRUE	TRUE	3	high	passed QC
03_AD_25_NL	3	AD	AD_25	NL	male	20.6	15.6	3	2019-04-10	Q2	arm	51241	TRUE	TRUE	TRUE	TRUE	TRUE	4	high	passed QC
03_CO_33_HC	3	CO	CO_33	HC	female	NA	NA	NA	2018-09-24	Q3	arm	2074	FALSE	TRUE	TRUE	TRUE	FALSE	3	low	passed QC
03_CO_39_HC	3	CO	CO_39	HC	female	NA	NA	NA	2018-12-05	Q4	arm	4958	FALSE	TRUE	TRUE	TRUE	FALSE	3	low	passed QC
03_CO_42_HC	3	CO	CO_42	HC	female	NA	NA	NA	2018-12-18	Q4	arm	452	FALSE	TRUE	FALSE	FALSE	FALSE	1	low	excluded
03_CO_43_HC	3	CO	CO_43	HC	female	NA	NA	NA	2019-01-03	Q1	arm	146	FALSE	FALSE	FALSE	FALSE	FALSE	0	low	excluded
03_CO_45_HC	3	CO	CO_45	HC	female	NA	NA	NA	2019-01-08	Q1	arm	29430	FALSE	TRUE	FALSE	TRUE	TRUE	3	low	passed QC
03_CO_46_HC	3	CO	CO_46	HC	female	NA	NA	NA	2019-01-08	Q1	arm	402	FALSE	TRUE	TRUE	FALSE	FALSE	2	low	excluded
03_CO_48_HC	3	CO	CO_48	HC	female	NA	NA	NA	2019-03-21	Q1	arm	2028	TRUE	TRUE	TRUE	TRUE	FALSE	3	low	passed QC
03_CO_52_HC	3	CO	CO_52	HC	female	NA	NA	NA	2019-04-29	Q2	arm	15147	TRUE	TRUE	TRUE	TRUE	TRUE	4	low	passed QC
03_CO_54_HC	3	CO	CO_54	HC	female	NA	NA	NA	2019-04-10	Q2	arm	3761	TRUE	TRUE	TRUE	TRUE	FALSE	3	low	passed QC
03_CO_56_HC	3	CO	CO_56	HC	male	NA	NA	NA	2019-04-03	Q2	arm	3543	FALSE	TRUE	TRUE	TRUE	FALSE	3	low	passed QC
04_AD_02_LS	4	AD	AD_02	LS	female	25.8	22.8	1.9	2019-01-21	Q1	arm	75677	FALSE	TRUE	FALSE	TRUE	TRUE	3	high	passed QC
04_AD_02_NL	4	AD	AD_02	NL	female	25.8	22.8	1.9	2019-01-21	Q1	arm	439582	FALSE	TRUE	FALSE	TRUE	TRUE	3	high	passed QC
04_AD_06_LS	4	AD	AD_06	LS	female	39.3	32.3	1.6	2019-01-08	Q1	arm	280572	FALSE	TRUE	TRUE	TRUE	TRUE	4	high	passed QC
04_AD_06_NL	4	AD	AD_06	NL	female	39.3	32.3	1.6	2019-01-08	Q1	arm	63488	TRUE	TRUE	FALSE	TRUE	TRUE	3	high	passed QC
04_AD_12_LS	4	AD	AD_12	LS	female	16.3	11.3	1.6	2019-04-03	Q2	leg	71463	FALSE	FALSE	TRUE	TRUE	TRUE	3	high	passed QC
04_AD_12_NL	4	AD	AD_12	NL	female	16.3	11.3	1.6	2019-04-03	Q2	leg	7697	FALSE	TRUE	TRUE	TRUE	FALSE	3	low	passed QC
04_AD_13_LS	4	AD	AD_13	LS	female	29.8	15.8	2.3	2019-05-28	Q2	arm	239302	FALSE	TRUE	TRUE	TRUE	TRUE	4	high	passed QC
04_AD_13_NL	4	AD	AD_13	NL	female	29.8	15.8	2.3	2019-05-28	Q2	arm	107458	FALSE	TRUE	FALSE	TRUE	TRUE	3	high	passed QC
04_AD_15_LS	4	AD	AD_15	LS	female	34.1	32.1	1.7	2019-04-04	Q2	arm	13364	FALSE	FALSE	TRUE	TRUE	TRUE	3	low	passed QC
04_AD_15_NL	4	AD	AD_15	NL	female	34.1	32.1	1.7	2019-04-04	Q2	arm	2901	FALSE	TRUE	TRUE	TRUE	FALSE	3	low	passed QC
04_AD_22_LS	4	AD	AD_22	LS	male	31	29	4.5	2019-06-28	Q2	leg	140437	FALSE	TRUE	FALSE	TRUE	TRUE	3	high	passed QC
04_AD_22_NL	4	AD	AD_22	NL	male	31	29	4.5	2019-06-28	Q2	leg	116630	TRUE	TRUE	FALSE	TRUE	TRUE	3	high	passed QC
04_AD_23_LS	4	AD	AD_23	LS	female	7.1	7.1	0	2019-07-05	Q3	arm	4820	TRUE	TRUE	FALSE	FALSE	FALSE	1	low	excluded
04_AD_23_NL	4	AD	AD_23	NL	female	7.1	7.1	0	2019-07-05	Q3	arm	7661	FALSE	TRUE	FALSE	TRUE	FALSE	2	low	excluded
04_AD_25_LS	4	AD	AD_25	LS	male	20.6	15.6	3	2019-08-09	Q3	arm	42821	FALSE	TRUE	TRUE	TRUE	TRUE	4	high	passed QC
04_AD_25_NL	4	AD	AD_25	NL	male	20.6	15.6	3	2019-08-09	Q3	arm	2602	FALSE	TRUE	TRUE	TRUE	FALSE	3	low	passed QC
04_CO_33_HC	4	CO	CO_33	HC	female	NA	NA	NA	2019-01-03	Q1	arm	4441	FALSE	TRUE	TRUE	TRUE	FALSE	3	low	passed QC
04_CO_42_HC	4	CO	CO_42	HC	female	NA	NA	NA	2019-03-13	Q1	arm	1942	TRUE	FALSE	TRUE	FALSE	FALSE	1	low	excluded
04_CO_43_HC	4	CO	CO_43	HC	female	NA	NA	NA	2019-03-22	Q1	arm	45066	TRUE	TRUE	FALSE	TRUE	TRUE	3	high	passed QC
04_CO_45_HC	4	CO	CO_45	HC	female	NA	NA	NA	2019-04-03	Q2	arm	27378	TRUE	TRUE	TRUE	TRUE	TRUE	4	low	passed QC
04_CO_46_HC	4	CO	CO_46	HC	female	NA	NA	NA	2019-04-03	Q2	arm	180089	FALSE	TRUE	TRUE	TRUE	TRUE	4	high	passed QC
04_CO_48_HC	4	CO	CO_48	HC	female	NA	NA	NA	2019-06-26	Q2	arm	4383	TRUE	TRUE	FALSE	TRUE	FALSE	2	low	excluded
04_CO_52_HC	4	CO	CO_52	HC	female	NA	NA	NA	2019-08-09	Q3	arm	1528	TRUE	TRUE	FALSE	FALSE	FALSE	1	low	excluded
04_CO_54_HC	4	CO	CO_54	HC	female	NA	NA	NA	2019-07-01	Q3	arm	867	FALSE	FALSE	TRUE	FALSE	FALSE	1	low	excluded
04_CO_56_HC	4	CO	CO_56	HC	male	NA	NA	NA	2019-06-26	Q2	arm	106031	TRUE	TRUE	FALSE	TRUE	TRUE	3	high	passed QC
05_AD_02_LS	5	AD	AD_02	LS	female	23.9	18.9	2.5	2019-04-05	Q2	arm	8408	FALSE	TRUE	TRUE	TRUE	TRUE	4	low	passed QC
05_AD_02_NL	5	AD	AD_02	NL	female	23.9	18.9	2.5	2019-04-05	Q2	arm	5888	FALSE	TRUE	FALSE	TRUE	TRUE	3	low	passed QC
05_AD_06_LS	5	AD	AD_06	LS	female	26.8	21.8	0.8	2019-04-04	Q2	arm	9279	FALSE	TRUE	FALSE	TRUE	FALSE	2	low	excluded
05_AD_06_NL	5	AD	AD_06	NL	female	26.8	21.8	0.8	2019-04-04	Q2	arm	9996	FALSE	FALSE	TRUE	TRUE	FALSE	2	low	excluded
05_AD_12_LS	5	AD	AD_12	LS	female	24.6	14.6	1	2019-07-05	Q3	leg	1514727	FALSE	TRUE	TRUE	TRUE	TRUE	4	high	passed QC
05_AD_12_NL	5	AD	AD_12	NL	female	24.6	14.6	1	2019-07-05	Q3	leg	17584	FALSE	TRUE	FALSE	TRUE	TRUE	3	low	passed QC
05_AD_13_LS	5	AD	AD_13	LS	female	35.6	24.6	6.7	2019-11-01	Q4	back_of_knee	4103360	FALSE	TRUE	TRUE	TRUE	TRUE	4	high	passed QC
05_AD_13_NL	5	AD	AD_13	NL	female	35.6	24.6	6.7	2019-11-01	Q4	arm	1784	FALSE	TRUE	FALSE	FALSE	FALSE	1	low	excluded
05_AD_15_LS	5	AD	AD_15	LS	female	46.3	39.3	1.7	2019-07-01	Q3	arm	248093	FALSE	TRUE	TRUE	TRUE	TRUE	4	high	passed QC
05_AD_15_NL	5	AD	AD_15	NL	female	46.3	39.3	1.7	2019-07-01	Q3	arm	415931	TRUE	TRUE	FALSE	TRUE	TRUE	3	high	passed QC
05_AD_16_LS	5	AD	AD_16	LS	male	10.7	10.7	0.4	2019-07-01	Q3	arm	22278	FALSE	TRUE	TRUE	TRUE	TRUE	4	low	passed QC
05_AD_16_NL	5	AD	AD_16	NL	male	10.7	10.7	0.4	2019-07-01	Q3	arm	864062	FALSE	TRUE	TRUE	TRUE	TRUE	4	high	passed QC
05_AD_22_LS	5	AD	AD_22	LS	male	32.7	32.7	1.6	2019-10-28	Q4	arm	969203	FALSE	TRUE	TRUE	TRUE	TRUE	4	high	passed QC
05_AD_22_NL	5	AD	AD_22	NL	male	32.7	32.7	1.6	2019-10-28	Q4	arm	3680	TRUE	TRUE	TRUE	TRUE	TRUE	4	low	passed QC
05_AD_23_NL	5	AD	AD_23	NL	female	26.6	21.6	1.1	2019-10-04	Q4	arm	1839849	FALSE	TRUE	TRUE	TRUE	TRUE	4	high	passed QC
05_AD_25_LS	5	AD	AD_25	LS	male	30.6	22.6	3.5	2019-10-25	Q4	leg	1112808	TRUE	TRUE	FALSE	TRUE	TRUE	3	high	passed QC
05_AD_25_NL	5	AD	AD_25	NL	male	30.6	22.6	3.5	2019-10-25	Q4	arm	155949	TRUE	TRUE	FALSE	TRUE	TRUE	3	high	passed QC
05_CO_39_HC	5	CO	CO_39	HC	female	NA	NA	NA	2019-05-29	Q2	arm	48159	FALSE	TRUE	FALSE	TRUE	TRUE	3	high	passed QC
05_CO_42_HC	5	CO	CO_42	HC	female	NA	NA	NA	2019-06-03	Q2	arm	23556	FALSE	TRUE	TRUE	TRUE	TRUE	4	low	passed QC
05_CO_43_HC	5	CO	CO_43	HC	female	NA	NA	NA	2019-06-26	Q2	arm	22637	TRUE	TRUE	FALSE	TRUE	TRUE	3	low	passed QC
05_CO_45_HC	5	CO	CO_45	HC	female	NA	NA	NA	2019-06-27	Q2	arm	10363	FALSE	TRUE	FALSE	TRUE	FALSE	2	low	excluded
05_CO_46_HC	5	CO	CO_46	HC	female	NA	NA	NA	2019-07-01	Q3	arm	10180	FALSE	TRUE	FALSE	TRUE	FALSE	2	low	excluded
05_CO_48_HC	5	CO	CO_48	HC	female	NA	NA	NA	2019-10-03	Q4	arm	26175	FALSE	TRUE	FALSE	TRUE	TRUE	3	low	passed QC
05_CO_52_HC	5	CO	CO_52	HC	female	NA	NA	NA	2019-10-03	Q4	arm	1197719	FALSE	TRUE	TRUE	TRUE	TRUE	4	high	passed QC
05_CO_53_HC	5	CO	CO_53	HC	male	NA	NA	NA	NA	NA	arm	3018	FALSE	TRUE	TRUE	TRUE	FALSE	3	low	passed QC
05_CO_54_HC	5	CO	CO_54	HC	female	NA	NA	NA	2019-03-10	Q4	arm	3238	TRUE	TRUE	TRUE	TRUE	FALSE	3	low	passed QC
05_CO_56_HC	5	CO	CO_56	HC	male	NA	NA	NA	2019-09-19	Q3	arm	24971	FALSE	TRUE	FALSE	TRUE	TRUE	3	low	passed QC
